# Supplementary material for: Effect of Microfibrillated Cellulose on Microstructure and Properties of Poly(vinyl alcohol) Foams
Source: Polymers (Basel). 2018 Jul 24;10(8):813. doi: 10.3390/polym10080813 (PMC6403540; doi:10.3390/polym10080813)
Supplement: Supplementary file 1 [file polymers-10-00813-s001.zip]

Archive with 1 entries (1 files):
- polymers-324271-SI.avi
